# Supplementary material for: A Smartphone-Based Chemosensor to Evaluate Antioxidants in Agri-Food Matrices by In Situ AuNP Formation
Source: Sensors (Basel). 2021 Aug 12;21(16):5432. doi: 10.3390/s21165432 (PMC8401892; doi:10.3390/s21165432)
Supplement: Supplementary file 1 [file sensors-21-05432-s001.zip]

Archive with 1 entries (1 files):
- sensors-1321893-supplementary.pdf
